# Supplementary material for: Competing Heterogeneities in Vaccine Effectiveness Estimation
Source: Vaccines (Basel). 2023 Aug 1;11(8):1312. doi: 10.3390/vaccines11081312 (PMC10458793; doi:10.3390/vaccines11081312)
Supplement: Supplementary file 1 [file vaccines-11-01312-s001.zip]

Archive with 1 entries (1 files):
- vaccines-2489092-supplementary.pdf
